# Supplementary material for: Effective prediction of biosynthetic pathway genes involved in bioactive polyphyllins in Paris polyphylla
Source: Commun Biol. 2022 Jan 13;5:50. doi: 10.1038/s42003-022-03000-z (PMC8758714; doi:10.1038/s42003-022-03000-z)
Supplement: Supplementary file 4 — Supplementary Data 1 [file 42003_2022_3000_MOESM4_ESM.xlsx]

## Sheet: polyphyllin I
Original data for quantification of Polyphyllins contents
	polyphyllin I （μg/g）	polyphyllin II （mg/g）	polyphyllin VI （μg/g）	polyphyllin VII （mg/g）	thrillin （μg/g）	diosgenin （μg/g）	prosapogenin A （μg/g）	cholesterol （μg/g）
Rhizoma	399	1.178	40	1.583	0.03	5.39	18.47	17.646
	850	1.77	82	1.977	0.02	1.58	4.34	17.0977
	299	1.061	57	1.241	0.03	2.12	2.16	17.2468
	389	2.28	191	8.723	0.05	4.67	5.67	17.664
Fibril	21	0.101	292	7.121	0.04	0.33	0.54	24.4239
	19	0.104	232	6.143	0.04	0.4	0.5	25.7466
	17	0.084	295	6.876	0.03	0.26	0.46	28.7692
	124	0.261	610	20.537	0.06	6.12	0.99	20.7213
Stem	7	0.149	20	1.917	0.06	0.16	0.31	22.4816
	11	0.305	27	3.155	0.04	0.13	0.33	21.8934
	12	0.197	10	1.849	0.04	0.31	0.42	18.9457
Leaf	29	6.107	62	5.084	0.22	1.18	3.79	30.9311
	15	2.95	0	1.749	0.03	6.82	24.63	37.3974
	45	1.669	0	0.782	0.09	8.22	14.28	33.9971
	175	1.563	33	4.54	0.13	28.07	2.21	46.6138
Fruit	51	0.355	19	6.822	0.04	0.18	0.19	17.1649
	9	0.395	375	11.683	0.04	1.61	1.29	16.8268
	57	0.186	645	23.388	0.03	1.23	0.17	15.9267
	30	0.644	620	21.759	0.06	0.25	1.07
Pistil	342	3.711	305	16.393	0.03	10.75	26.48	31.39
	353	4.84	257	17.207	0.04	13.65	29.68	31.31
	14	0.3	0	1.673	0.02	0.99	0.85	32.99
Stigma	136	0.662	0	6.344	0.02	5.07	1.56	31.66
	134	0.775	0	5.991	0.03	4.67	1.36	31.66
	114	0.786	4	5.882	0.02	4.52	1.16	30.56
Petal	289	3.872	47	14.899	0.02	19.9	13.91	37.42
	270	3.711	58	14.356	0.03	18.74	14.04	37.95
	296	3.757	50	16.121	0.03	17.24	12.93	37.37
