# Supplementary material for: Effective prediction of biosynthetic pathway genes involved in bioactive polyphyllins in Paris polyphylla
Source: Commun Biol. 2022 Jan 13;5:50. doi: 10.1038/s42003-022-03000-z (PMC8758714; doi:10.1038/s42003-022-03000-z)
Supplement: Supplementary file 5 — Supplementary Data 2 [file 42003_2022_3000_MOESM5_ESM.xlsx]

## Sheet: Sheet1
OSC gene information of other plants in the OSC phylogenetic tree.
No.	Species	GenBank ID	Product
1	Arabidopsis thaliana	At3g45130	Lanosterol
2	Lotus japonicus	AB244671	Lanosterol
3	Panax ginseng	AB009031	Lanosterol
4	Abies magnifica	AF216755	Cycloartenol
5	Adiantum capillus-veneris	AB368375	Cycloartenol
6	Arabidopsis thaliana	At2g07050	Cycloartenol
7	Avena strigosa	AJ311790	Cycloartenol
8	Betula platyphylla	AB055509	Cycloartenol
9	Betula platyphylla	AB055510	Cycloartenol
10	Centella asiatica	AY520819	Cycloartenol
11	Costus speciosus	AB058507	Cycloartenol
12	Cucurbita pepo	AB116237	Cycloartenol
13	Dioscorea zingiberensis	AM697885	Cycloartenol
14	Eleutherococcus senticosus	JQ400139	Cycloartenol
15	Glycyrrhiza glabra	AB025968	Cycloartenol
16	Kalanchoe daigremontiana	HM623872	Cycloartenol
17	Kandelia candel	AB292609	Cycloartenol
18	Lotus japonicus	AB181246	Cycloartenol
19	Luffa cylindrica	AB033334	Cycloartenol
20	Maytenus ilicifolia	KX147271	Cycloartenol
21	Oryza sativa	AK121211	Cycloartenol
22	Panax ginseng	AB009029	Cycloartenol
23	Pisum sativum	D89619	Cycloartenol
24	Polypodiodes niponica	AB530328	Cycloartenol
25	Rhizophora stylosa	AB292608	Cycloartenol
26	Ricinus communis	DQ268870	Cycloartenol
27	Cucurbita pepo	AB116238	Cucurbitadienol
28	Siraitia grosvenorii	HQ128567	Cucurbitadienol
29	Oryza sativa	AK066327	Parkeol
30	Oryza sativa	MG932696	Orysatinol
31	Catharanthus roseus	JN991165	α-Amyrin
32	Eriobotrya japonica	JX173279	α-Amyrin
33	Ilex asprella	KM111167	α-Amyrin
34	Malus ×domestica	FJ032006	α-Amyrin
35	Malus ×domestica	FJ032008	α-Amyrin
36	Olea europaea	AB291240	α-Amyrin
37	Arabidopsis thaliana	At1g78950	β-Amyrin
38	Aralia elata	HM219225	β-Amyrin
39	Artemisia annua	EU330197	β-Amyrin
40	Aster sedifolius	AY836006	β-Amyrin
41	Avena strigosa	AJ311789	β-Amyrin
42	Betula platyphylla	AB055512	β-Amyrin
43	Bruguiera gymnorrhiza	AB289585	β-Amyrin
44	Bupleurum chinense	EU400220	β-Amyrin
45	Euphorbia tirucalli	AB206469	β-Amyrin
46	Gentiana straminea	FJ790411	β-Amyrin
47	Glycyrrhiza glabra	AB037203	β-Amyrin
48	Glycyrrhiza uralensis	FJ627179	β-Amyrin
49	Hedera helix	KU942522	β-Amyrin
50	Ilex asprella	KM111168	β-Amyrin
51	Kalopanax septemlobus	KT150523	β-Amyrin
52	Lotus japonicus	AB181244	β-Amyrin
53	Medicago truncatula	AJ430607	β-Amyrin
54	Nigella sativa	FJ013228	β-Amyrin
55	Panax ginseng	AB009030	β-Amyrin
56	Panax ginseng	AB014057	β-Amyrin
57	Panax japonicus	KP658156	β-Amyrin
58	Panax quinquefolius	JX262290	β-Amyrin
59	Pisum sativum	AB034802	β-Amyrin
60	Polygala tenuifolia	EF107623	β-Amyrin
61	Solanum lycopersicum	HQ266579	β-Amyrin
62	Theobroma cacao	EOY26230	β-Amyrin
63	Tripterygium wilfordii	KY885468	β-Amyrin
64	Vaccaria hispanica	DQ915167	β-Amyrin
65	Betula platyphylla	AB055511	Lupeol
66	Bruguiera gymnorrhiza	AB289586	Lupeol
67	Cleome arabica	KX897945	Lupeol
68	Glycyrrhiza glabra	AB116228	Lupeol
69	Glycyrrhiza uralensis	AB663343	Lupeol
70	Kalanchoe daigremontiana	HM623871	Lupeol
71	Lotus japonicus	AB181245	Lupeol
72	Malus ×domestica	KT383436	Lupeol
73	Olea europaea	AB025343	Lupeol
74	Ricinus communis	DQ268869	Lupeol
75	Taraxacum officinale	AB025345	Lupeol
76	Arabidopsis thaliana	At5g42600	Marneral
77	Arabidopsis thaliana	At5g48010	Thalianol
78	Aster tataricus	AB609123	Shionone
79	Kalanchoe daigremontiana	HM623869	Glutinol
80	Kalanchoe daigremontiana	HM623870	Friedelin
81	Maytenus ilicifolia	KX147270	Friedelin
82	Monteverdia ilicifolia	MG677552	Friedelin
83	Monteverdia ilicifolia	MG677553	Friedelin
84	Populus davidiana	KY931453	Friedelin
85	Kalanchoe daigremontiana	HM623868	Taraxerol
86	Luffa cylindrica	AB058643	Isomultiflorenol
87	Panax ginseng	AB265170	Dammarenediol II
88	Stevia rebaudiana	AB455264	Baccharis oxide
89	Arabidopsis thaliana	At4g15370	Mixed products
90	Arabidopsis thaliana	At1g78955	Mixed products
91	Arabidopsis thaliana	At1g78970	Mixed products
92	Arabidopsis thaliana	At1g78960	Mixed products
93	Arabidopsis thaliana	At1g66960	Mixed products
94	Arabidopsis thaliana	At4g15340	Mixed products
95	Arabidopsis thaliana	At5g36150	Mixed products
96	Arabidopsis thaliana	At1g78500	Mixed products
97	Kandelia candel	AB257507	Mixed products
98	Lotus japonicus	AF478455	Mixed products
99	Malus ×domestica	KT383435	Mixed products
100	Oryza sativa	AK070534	Mixed products
101	Pisum sativum	AB034803	Mixed products
102	Rhizophora stylosa	AB263203	Mixed products
103	Rhizophora stylosa	AB263204	Mixed products
104	Solanum lycopersicum	HQ266580	Mixed products
105	Tripterygium wilfordii	KY885467	Mixed products
106	Tripterygium wilfordii	KY885469	Mixed products
