# Supplementary material for: Effective prediction of biosynthetic pathway genes involved in bioactive polyphyllins in Paris polyphylla
Source: Commun Biol. 2022 Jan 13;5:50. doi: 10.1038/s42003-022-03000-z (PMC8758714; doi:10.1038/s42003-022-03000-z)
Supplement: Supplementary file 6 — Supplementary Data 3 [file 42003_2022_3000_MOESM6_ESM.xlsx]

## Sheet: Sheet1
Primer sequences for predicting UGT genes involved in the biosynthesis of polyphyllin
No.	Gene	Primer sequence
1	F01_transcript/39110	F：GCCCCTGGGATCCCCGGAATTCATGGGCTCCGACGCGAAG
		R：CGATGCGGCCGCTCGAGTCGACCTACTTTTCCTTCCGAAGCC
2	F01_transcript/44405	F：GCCCCTGGGATCCCCGGAATTCATGGGCTCCGACGATCGTC
		R：CGATGCGGCCGCTCGAGTCGACTCATCGTCGCTGGCCATGA
3	F01_transcript/46696	F：GCCCCTGGGATCCCCGGAATTCATGGCGTCACAAACTCAACC
		R：CGATGCGGCCGCTCGAGTCGACTTAGGATGAAACTGCTGGTAT
4	F01_transcript/46557	F：GCCCCTGGGATCCCCGGAATTCATGGCGAAGCTCTTTGCCG
		R：CGATGCGGCCGCTCGAGTCGACTTAGGGTGAAACTGCTGGTAT
5	F01_transcript/48305	F：GCCCCTGGGATCCCCGGAATTCATGAGCTCCCTCCGCATCG
		R：CGATGCGGCCGCTCGAGTCGACTCATTGATTTTTAGTGGCCAAA
6	F01_transcript/45482	F：GCCCCTGGGATCCCCGGAATTCATGGATCTTCACGTCTTCTTC
		R：CGATGCGGCCGCTCGAGTCGACTCAGACCTGGTCCTTGCTAG
7	F01_transcript/49173	F：GCCCCTGGGATCCCCGGAATTCATGGGCTCCGTTCCGATAG
		R：CGATGCGGCCGCTCGAGTCGACTTATTTGGGGTGATCGAACTG
8	F01_transcript/46707	F：GCCCCTGGGATCCCCGGAATTCATGGGAGAGCAACCACTGAA
		R：CGATGCGGCCGCTCGAGTCGACCTATACAAATTTTGTTGCCATA
9	F01_transcript/48407	F：GCCCCTGGGATCCCCGGAATTCATGGCGTCACAAACTCAACC
		R：CGATGCGGCCGCTCGAGTCGACTTAGGATGAAACTGCTGGTAT
10	F01_transcript/41118	F：GCCCCTGGGATCCCCGGAATTCATGGATCTTCACGTCTTCTTC
		R：CGATGCGGCCGCTCGAGTCGACTCACTTATTTGGGGTGATGGA
11	F01_transcript/43033	F：GCCCCTGGGATCCCCGGAATTCATGCTGGCCCTCCTCCGC
		R：CGATGCGGCCGCTCGAGTCGACTCAGTTGCGACCAGAACAAT
12	F01_transcript/46036	F：GCCCCTGGGATCCCCGGAATTCATGCTACCGTCGTCACCAC
		R：CGATGCGGCCGCTCGAGTCGACTTATTTGGGGTGATCGAACTG
13	F01_transcript/44939	F：GCCCCTGGGATCCCCGGAATTCATGGCCCGCCTCCTCGCT
		R：CGATGCGGCCGCTCGAGTCGACTTAGTCACCGCCACCATTC
14	F01_transcript/12407	F：GCCCCTGGGATCCCCGGAATTCATGGGTGGCCTGAAGACGT
		R：CGATGCGGCCGCTCGAGTCGACTTAGTCACCGCCACCATTCT
15	F01_transcript/46898	F：GCCCCTGGGATCCCCGGAATTCATGGTGAGACACGCTAGTGG
		R：CGATGCGGCCGCTCGAGTCGACTCATTGATTTTTAGTGGCCAA
16	F01_transcript/39103	F：GCCCCTGGGATCCCCGGAATTCATGGAGTCCCAACCAGAGC
		R：CGATGCGGCCGCTCGAGTCGACTCAATTGCGACCAGAACAATC
17	F01_transcript/44445	F：GCCCCTGGGATCCCCGGAATTCATGGAGTCCCAACCAGAGC
		R：CGATGCGGCCGCTCGAGTCGACTCAATTGCGACCAGAACAATC
18	F01_transcript/50724	F：GCCCCTGGGATCCCCGGAATTCATGAGCTCCCTCCGCATCG
		R：CGATGCGGCCGCTCGAGTCGACTCATTGATTTTTAGTGACCAAAT
19	F01_transcript/23323	F：GCCCCTGGGATCCCCGGAATTCATGCTGGCCCTCCTCCGC
		R：CGATGCGGCCGCTCGAGTCGACTCAATTGCGACCAGAACAATC
20	F01_transcript/44192	F：GCCCCTGGGATCCCCGGAATTCATGGGTTCCGAAGCTCAACA
		R：CGATGCGGCCGCTCGAGTCGACCTAAGTCAAATTTCGCATGTC
21	F01_transcript/46554	F：GCCCCTGGGATCCCCGGAATTCATGGATGCCATTGGCCATCC
		R：CGATGCGGCCGCTCGAGTCGACCTATTCTGGTAAGTTGTTATTCT
22	F01_transcript/46190	F: GCCCCTGGGATCCCCGGAATTCATGCTGCCCGAATCCAGCA
		R: CGATGCGGCCGCTCGAGTCGACCTATACAATCTTTGTTGCCATA
23	F01_transcript/48334	F: GCCCCTGGGATCCCCGGAATTCATGCTCAAGTCCCAAATCCT
		R: CGATGCGGCCGCTCGAGTCGACTCACCCTCCCCACCGC
24	F01_transcript/33044	F: GCCCCTGGGATCCCCGGAATTCATGACCAACCAAACATCCATC
		R: CGATGCGGCCGCTCGAGTCGACTTAACGCTCCATGACATATTG
25	F01_transcript/45112	F: GCCCCTGGGATCCCCGGAATTCATGACCAAACAAACACATCCAA
		R: CGATGCGGCCGCTCGAGTCGACCTATTCTGGTAAGTTGTTATTCT
26	F01_transcript/46105	F: GCCCCTGGGATCCCCGGAATTCATGGGTTCCGAATCTCAGCC
		R: CGATGCGGCCGCTCGAGTCGACTCAGGCTTCAGTTTTCGTAGT
